# Supplementary material for: Current Status of Newborn Screening in Southeastern and Central Europe
Source: Int J Neonatal Screen. 2026 Mar 2;12(1):14. doi: 10.3390/ijns12010014 (PMC13026941; doi:10.3390/ijns12010014)
Supplement: Supplementary file 1 [file IJNS-12-00014-s001.zip]

Archive with 1 entries (1 files):
- IJNS-4100511-supplementary.pdf
